# Supplementary material for: Dormant tumors circumvent tumor-specific adaptive immunity by establishing a Treg-dominated niche via DKK3
Source: JCI Insight. 2023 Nov 22;8(22):e174458. doi: 10.1172/jci.insight.174458 (PMC10721325; doi:10.1172/jci.insight.174458)
Supplement: Supporting data values [file jciinsight-8-174458-s152.xlsx]

## Sheet: Fig. 1A
	Tumor volume (mm^3)
Day	D2A1 - SCID					D2A1 - Balb/c
7	60.3	105.7	165.4	289.1	10.8	0	0	0	0	0
14	131.04	355.814	437.671	585.146	34.4002	25.725	8.112	10	7.6705	7.406
21	703.249	997.628	1089	1262.99	588.849	221.387	99.944	131.584	68.0625	207.36
28						575.603	166.66	536.438	902.91	244.451

## Sheet: Fig. 1B
	Tumor volume (mm^3)
Day	D2.OR - SCID					D2.OR - Balb/c
7	26.4	10.8	62.12	5.4	0	0	0	0	0	0
14	93.9186	54.08	139.828	68.6092	17.0572	0	40.824	0	0	7.406
21	900.175	456.522	956.143	889.461	394.243	47.068	396.118	5.0715	147.968	207.36
28						428.76	280.64	670.973	72.121	288.113

## Sheet: Fig. 1C
	Tumor volume (mm^3)
Day	D2.1 - SCID								D2.1 - Balb/c
7	0	0	0	0	0	0	0	0	0	0	0	0	0
14	11.532	0	4.851	0	5.733	0	0	0	4	0	0	0	0
21	14.848	4	8.125	8.788	11.2995	0	0	0	4.41	0	0	4.41	0
28	30.8025	9.8415	14.85	13.591	16.174	5.797	0	0	4	0	4	44.18	4
35	36	25.27	36.982	20.179	31.569	8.191	6.085	5.799	51.8	0	34.618	58.989	58.825
42	86.24	38.663	95.8455	28.572	36.495	12.778	10.297	15.183	72.564	0	34.892	80.12	61.354
49	109.651	79.768	221.778	50.097	71.672	16.789	18.683	25.056	100.945	0	36.985	190.264	67.318
56	166.635	164.152	305.888	100.608	147.607	90.679	43.12	40.772	127.008	0	38.808	319.39	73.356
63	210.826	301.806	522.764	276.538	275.2	235.872	157.216	74.36	276.922	140.986	40.685	648.025	133.96
70	215.136	380.538	648.27	420.921	577.924	516.677	266.915	153.894	540.784	263.88	178.067	946.797	358.908

## Sheet: Fig. 1D
Ki67+ nuclei/tumor
Week 4	Week 12
8.78	45.06
7.89	42.2
14.59

## Sheet: Fig. 1G
GFP+ cells
D2A1	D2.OR	D2.1
8.05	0.68	63.7
9.32	3.51	68
74.4	5.86	87.4
57.2	0.72	97
42.9	3.61

## Sheet: S. Fig. 1A
	Total cells/well
Day	D2A1 eGFP			D2.1 eGFP
0	4000	4000	4000	4000	4000	4000
24	30000	55000	35000	40000	90000	40000
48	330000	250000	320000	465000	380000	360000
72	1755000	1310000	960000	670000	570000	680000

## Sheet: S. Fig. 1C
	Tumor volume (mm^3)
Day	D2A1 only			D2A1/D2.1 mix			D2.1
4	7.744	4.05	0	17.238	6.804	14.2155	3.375	4.624	4.212
10	33.635	74.88	4	49.4325	16.9	21.142	5	3.468	4
15	196.044	117.624	15.21	109.512	48	49.6	5	1.6875	4
22	323.438	299.568	78.75	268.584	160.1	144.256	6.912	5.808	4.4
28	620.994	467.339	246.4	370.563	233.4	321.489	4	8.928	6.877

## Sheet: S. Fig. 1D
MHCI MFI
D2A1	D2.1
50531	55958
57336	21160
37892	30817
40540	28005

## Sheet: S. Fig. 1E
PD-L1 MFI
D2A1	D2.1
673	313
541	265
394	293
478	281

## Sheet: Fig. 2A
GO Biological process Upregulated pathways (D2.1 vs D2A1)	-log(padj)
positive regulation of cellular component movement	1.4e-20
positive regulation of cell migration	1.27e-19
positive regulation of cell motility	2.27e-19
positive regulation of locomotion	1.27e-18
angiogenesis	3.73e-17
taxis	1.49e-14
chemotaxis	1.49e-14
response to wounding	1.27e-13
positive regulation of cell adhesion	2.78e-13
cellular response to lipid	3.98e-13
GO Biological process Downregulated pathways (D2.1 vs D2A1)	-log(padj)
ncRNA metabolic process	2.41e-09
tRNA metabolic process	2.38e-08
ncRNA processing	3.3e-07
DNA replication	3.37e-07
DNA-dependent DNA replication	4.64e-06
DNA repair	0.000241
mitochondrial gene expression	0.000247
tRNA processing	0.000247
RNA modification	0.0003
tRNA modification	0.0003

[truncated: 77 more sheets: Fig. 2B, Fig. 2C, Fig. 2G, Fig. 2H, S. Fig. 2A, S. Fig. 2B, S. Fig. 2C, S. Fig. 3A, S. Fig. 3D, S. Fig. 3F, S. Fig. 4B, S. Fig. 4C, S. Fig. 4D, Fig. 3B, Fig. 3C, Fig. 3D, Fig. 3E, Fig. 3F, Fig. 3G, Fig. 3J …]
